# Supplementary material for: Distinct Human Gut Microbial Taxonomic Signatures Uncovered With Different Sample Processing and Microbial Cell Disruption Methods for Metaproteomic Analysis
Source: Front Microbiol. 2021 Jul 5;12:618566. doi: 10.3389/fmicb.2021.618566 (PMC8287257; doi:10.3389/fmicb.2021.618566)
Supplement: Supplementary Table 1 — Metrics of metaproteome analysis of H1 using protocols A–F. [file Table_1.xlsx]

## Sheet: Table S1
Table S1. Metrics of metaproteome analysis of H1 using protocols A-F.
Protocol	Replicate	PSM identified/mean		PSM Identified [%]/mean		Peptide sequences/mean		Protein groups/mean
PA	PA_1	11921	16215	9.9	14	8078	11126	3266	4104
	PA_2	18977		17		13166		4680
	PA_3	17748		16		12134		4366
PB	PB_1	19284	14849	16	12	12691	9810	4866	3966
	PB_2	14761		12		9611		3889
	PB_3	10503		8.7		7130		3144
PC	PC_1	27497	25755	22	21	16859	17209	5601	5728
	PC_2	27492		24		18740		6034
	PC_3	22276		19		16030		5551
PD	PD_1	18834	15425	15	12	11456	9416	4403	3795
	PD_2	13049		11		8085		3293
	PD_3	14394		12		8708		3690
PE	PE_1	17754	16929	16	15	10460	9894	4212	3994
	PE_2	16689		15		9725		3950
	PE_3	16345		14		9497		3822
PF	PF_1	13235	19635	11	16	8937	11638	3926	4709
	PF_2	23329		19		13275		5207
	PF_3	22341		19		12703		4996
Total		326429		-		39554		10938

## Sheet: Table S2
Table S2: Functional analysis of the proteomes obtained with different protocols. The abundance of each COG category is represented as the sum of the intensities of all proteins annotated to that COG category in each sample.
COG category	PA_1	PA_2	PA_3	PB_1	PB_2	PB_3	PC_1	PC_2	PC_3	PD_1	PD_2	PD_3	PE_1	PE_2	PE_3	PF_1	PF_2	PF_3
Amino acid transport and metabolism	20142200440	23557194700	26385868430	27505023890	26011486940	24061426800	35668418300	39131427140	40460099080	28406205900	21681596500	26659646860	27268171980	29304774300	20241710990	40498527700	39239168080	37472863000
Carbohydrate transport and metabolism	70362580270	90857596440	89173481650	90665068370	85546054560	75573286770	150723693860	143203381890	136964233130	83183537050	72436191230	90205943830	92744129550	80157075020	88555142430	132849555120	131891588900	127700185950
Cell cycle control, cell division, chromosome partitioning	5244917790	6442044500	6247646700	5576154700	6382530100	5733980820	4856622100	5670662260	4532771380	5535761200	5613127100	5920950600	5487386100	5868807300	5699573800	3643307300	3749425600	3756644000
Cell motility	1658434400	1679394000	1401596400	1561625400	1130832300	1148750800	1402517400	1178050800	675117000	1702164200	1352014000	1165311400	1281804100	1271935000	1338669000	707094000	877505900	824826800
Cell wall/membrane/envelope biogenesis	8531918600	10680345900	12380801240	10002251200	10800259800	10808580000	8736534200	8104442800	7688107400	9776031400	8376265800	10587319530	9316360870	9686477400	9148994900	6014669320	6136237750	6986486700
Chromatin structure and dynamics	45671000	41369000	0	188667000	71429000	0	0	35678000	19710000	35625000	23608000	11444000	34533000	0	29544000	24683000	19065000	32681000
Coenzyme transport and metabolism	5246858880	7387083140	7424290000	6741093700	6091159200	5644053100	8296175000	10866440300	10782728100	5280649200	4944897100	5990685500	5352413300	5182554700	5040073300	9192813300	8573015230	8796704200
Cytoskeleton	11332000	20462800	9615200	16820000	8590900	8950400	33982000	175133000	59021000	7315000	6825100	4937800	6537500	5905800	5158900	37653000	26387000	23330800
Defense mechanisms	3168102800	3635902000	4455053530	5863721600	3896292900	3339690500	2539046290	2452463900	2313163500	4068846330	3456838300	4222800900	4190746700	4551484860	3718971780	1718419800	2753687800	2250625800
Energy production and conversion	46309288560	53771083210	49925006460	50838125860	43984386300	44305984340	74230280630	83059196130	74763468700	42896064466	43536805600	47701736090	46346234540	45391767870	43776389300	71499543340	66531933700	66525375800
Extracellular structures	1066702000	1584504300	1127862700	1944021500	1777754000	1732239800	1123450500	1973946200	1066838000	1637191000	1506946000	1419200900	1585709000	903550500	1057943000	1529950000	1308258000	1345888000
Function unknown	2565173900	2987616500	2977535600	2918354800	2873627000	2136276600	1879035600	2574805090	2223048800	2694455300	2067486900	2784971800	2532406400	2678562300	2535146800	1597959000	1801895100	1739160700
General function prediction only	13867872600	16681281900	15277611430	16043719100	14722250320	12340561420	14478771600	16197762000	13074993500	14639931260	13071128550	15303682000	14109724000	13830422480	14684367600	12700322700	12991601130	12688452800
Inorganic ion transport and metabolism	6579448440	8506185979	10389570920	6835232150	7699238480	7347569820	4224296100	5153353000	4486222600	6164146610	13211647220	7173429400	8266659380	6309321800	6052314300	5822949100	4832833080	4101479170
Intracellular trafficking, secretion, and vesicular transport	1466821000	1099329000	1065846600	1798423200	2746183000	830872400	839709600	1257173600	713948800	2363317100	2313472100	2849091200	2935098200	2968949800	2792095600	1632966600	1843521500	1528097900
Lipid transport and metabolism	21099535800	26288335300	23463839990	23592641800	20402147570	19805903210	26068445500	29293350900	25025609500	21836379520	18809282070	22328048750	23040904310	20006851630	23074596800	23787377010	22121678230	24766619810
Mobilome: prophages, transposons	27343000	15815000	15527000	31068000	59544000	35402000	10896000	0	0	48261300	26603900	62254200	37926300	20853700	12856800	0	9856400	11289000
Nucleotide transport and metabolism	4447476900	6618504500	6610585750	8149419040	7258939300	4459348100	11139489400	13995613230	12692707500	6714696600	5538811700	6795017700	7133322300	5939154500	5760496300	10222873000	11501074900	10223381300
Posttranslational modification, protein turnover, chaperones	17716338840	18919208530	17570725510	20981089780	18833662900	17502299500	29587352250	30538312460	22609128770	18500803950	17014174750	18567320400	20923348600	18881187620	18165025400	21031778500	22443674000	22490428200
Replication, recombination and repair	3946523400	3530380700	4072155500	3978410300	4005424800	4234769800	4145854800	5198603300	3550701380	3469589200	2069838200	3836171300	4400307700	3613509400	2670031600	3422635900	3468394000	2873520600
RNA processing and modification	0	0	14665000	16530000	23035000	33727000	0	17744000	26788000	9444200	0	0	7761100	11135000	13282000	0	26944000	32467000
Secondary metabolites biosynthesis, transport and catabolism	2235584500	2838834100	2834774200	2821185100	2828259900	2961826900	5186211680	6151002900	4249739470	1807920100	1281949500	1659331800	1818070900	1977805100	1455804000	3644380700	3082873800	2984826700
Signal transduction mechanisms	3419805500	5942151400	5253821100	4124041500	4339520700	3190368000	4394190000	6449842100	5811195700	3750712500	4054331600	3690852300	4295727400	4270527000	4086727700	4481129100	4852777180	4510213800
Transcription	4404490180	6684589600	5692026800	6627723200	6218205220	4680616500	8892446700	11234265000	9290586000	5992448300	5178956700	6429001800	6278246900	5519159700	5588285700	7650293500	8089722300	8714941300
Translation, ribosomal structure and biogenesis	77616116840	103959328100	93962637280	118903665690	98474436570	81416885880	173018186330	155470461910	144417889450	96515925540	87038490040	97107257640	106974430530	99984128240	95627011990	152723972320	155214960950	166775258200
Not assigned (blank)	90164088890	121548352000	125542076250	95178302190	89195511500	88692130600	60099977100	61027121600	51640145500	96759885670	94466202090	105757563300	102520446200	103461960200	112754595600	41470102180	55471975760	66952755300
Total	411344626530	525276892599	513274621240	512902379070	465380762260	422025501060	631575582940	640410233510	579137962260	463797307896	429077490050	488233971000	498888406860	471797861220	473884809590	557904955490	568860055290	586108503830

## Sheet: Table S3
Table S3: Taxonomy of human gut microbiota of 6 healthy adult individuals.
Level	Name	Unique peptide number	PSMs	Taxonomy
Phylum	Firmicutes	11431	52276	Bacteria; Firmicutes
Phylum	Bacteroidetes	11101	32502	Bacteria; Bacteroidetes
Phylum	Actinobacteria	519	1617	Bacteria; Actinobacteria
Phylum	Proteobacteria	428	1273	Bacteria; Proteobacteria
Phylum	Verrucomicrobia	15	32	Bacteria; Verrucomicrobia
Phylum	Euryarchaeota	12	21	Archaea; Euryarchaeota
Phylum	Chlamydiae	9	20	Bacteria; Chlamydiae
Phylum	Tenericutes	4	10	Bacteria; Tenericutes
Phylum	Ascomycota	4	8	Eukaryota; Ascomycota
Phylum	Spirochaetes	3	24	Bacteria; Spirochaetes
Phylum	Arthropoda	3	5	Eukaryota; Arthropoda
Class	Bacteroidia	10724	31159	Bacteria; Bacteroidetes; Bacteroidia
Class	Clostridia	8162	38626	Bacteria; Firmicutes; Clostridia
Class	Actinobacteria	426	1304	Bacteria; Actinobacteria; Actinobacteria
Class	Negativicutes	391	1194	Bacteria; Firmicutes; Negativicutes
Class	Deltaproteobacteria	162	587	Bacteria; Proteobacteria; Deltaproteobacteria
Class	Betaproteobacteria	142	364	Bacteria; Proteobacteria; Betaproteobacteria
Class	Bacilli	95	383	Bacteria; Firmicutes; Bacilli
Class	Coriobacteriia	90	303	Bacteria; Actinobacteria; Coriobacteriia
Class	Erysipelotrichia	71	180	Bacteria; Firmicutes; Erysipelotrichia
Class	Gammaproteobacteria	32	59	Bacteria; Proteobacteria; Gammaproteobacteria
Class	Alphaproteobacteria	22	99	Bacteria; Proteobacteria; Alphaproteobacteria
Class	Verrucomicrobiae	15	32	Bacteria; Verrucomicrobia; Verrucomicrobiae
Class	Methanobacteria	10	17	Archaea; Euryarchaeota; Methanobacteria
Class	Chlamydiia	9	20	Bacteria; Chlamydiae; Chlamydiia
Class	Flavobacteriia	6	23	Bacteria; Bacteroidetes; Flavobacteriia
Class	Mollicutes	4	10	Bacteria; Tenericutes; Mollicutes
Class	Spirochaetia	3	24	Bacteria; Spirochaetes; Spirochaetia
Class	Insecta	3	5	Eukaryota; Arthropoda; Insecta
Class	Tissierellia	3	10	Bacteria; Firmicutes; Tissierellia
Order	Bacteroidales	10676	30977	Bacteria; Bacteroidetes; Bacteroidia; Bacteroidales
Order	Clostridiales	8149	38574	Bacteria; Firmicutes; Clostridia; Clostridiales
Order	Bifidobacteriales	398	1230	Bacteria; Actinobacteria; Actinobacteria; Bifidobacteriales
Order	Veillonellales	230	681	Bacteria; Firmicutes; Negativicutes; Veillonellales
Order	Desulfovibrionales	158	577	Bacteria; Proteobacteria; Deltaproteobacteria; Desulfovibrionales
Order	Burkholderiales	141	363	Bacteria; Proteobacteria; Betaproteobacteria; Burkholderiales
Order	Acidaminococcales	135	385	Bacteria; Firmicutes; Negativicutes; Acidaminococcales
Order	Lactobacillales	81	255	Bacteria; Firmicutes; Bacilli; Lactobacillales
Order	Erysipelotrichales	71	180	Bacteria; Firmicutes; Erysipelotrichia; Erysipelotrichales
Order	Coriobacteriales	67	210	Bacteria; Actinobacteria; Coriobacteriia; Coriobacteriales
Order	Enterobacterales	22	42	Bacteria; Proteobacteria; Gammaproteobacteria; Enterobacterales
Order	Eggerthellales	20	64	Bacteria; Actinobacteria; Coriobacteriia; Eggerthellales
Order	Verrucomicrobiales	15	32	Bacteria; Verrucomicrobia; Verrucomicrobiae; Verrucomicrobiales
Order	Rhodospirillales	14	36	Bacteria; Proteobacteria; Alphaproteobacteria; Rhodospirillales
Order	Bacillales	13	86	Bacteria; Firmicutes; Bacilli; Bacillales
Order	Methanobacteriales	10	17	Archaea; Euryarchaeota; Methanobacteria; Methanobacteriales
Order	Chlamydiales	9	20	Bacteria; Chlamydiae; Chlamydiia, Chlamydiales
Order	Selenomonadales	6	27	Bacteria; Firmicutes; Negativicutes; Selenomonadales
Order	Flavobacteriales	5	18	Bacteria; Bacteroidetes; Flavobacteriia; Flavobacteriales
Order	Rhizobiales	3	33	Bacteria; Proteobacteria; Alphaproteobacteria; Rhizobiales
Order	Rhodobacterales	3	21	Bacteria; Proteobacteria; Alphaproteobacteria; Rhodobacterales
Order	Spirochaetales	3	24	Bacteria; Spirochaetes; Spirochaetia; Spirochaetales
Order	Corynebacteriales	3	7	Bacteria; Actinobacteria; Actinobacteria; Corynebacteriales
Order	Aeromonadales	3	8	Bacteria; Proteobacteria; Gammaproteobacteria; Aeromonadales
Order	Tissierellales	3	10	Bacteria; Firmicutes; Tissierellia; Tissierellales
Family	Bacteroidaceae	4751	14611	Bacteria; Bacteroidetes; Bacteroidia; Bacteroidales; Bacteroidaceae
Family	Prevotellaceae	3541	8586	Bacteria; Bacteroidetes; Bacteroidia; Bacteroidales; Prevotellaceae
Family	Ruminococcaceae	2832	15873	Bacteria; Firmicutes; Clostridia; Clostridiales; Ruminococcaceae
Family	Lachnospiraceae	1087	4461	Bacteria; Firmicutes; Clostridia; Clostridiales; Lachnospiraceae
Family	Eubacteriaceae	816	3170	Bacteria; Firmicutes; Clostridia; Clostridiales; Eubacteriaceae
Family	Clostridiaceae	576	1762	Bacteria; Firmicutes; Clostridia; Clostridiales; Clostridiaceae
Family	Bifidobacteriaceae	398	1230	Bacteria; Actinobacteria; Actinobacteria; Bifidobacteriales; Bifidobacteriaceae
Family	Rikenellaceae	320	1090	Bacteria; Bacteroidetes; Bacteroidia; Bacteroidales; Rikenellaceae
Family	Tannerellaceae	283	605	Bacteria; Bacteroidetes; Bacteroidia; Bacteroidales; Tannerellaceae
Family	Veillonellaceae	230	681	Bacteria; Firmicutes; Negativicutes; Veillonellales; Veillonellaceae
Family	Desulfovibrionaceae	155	573	Bacteria; Proteobacteria; Deltaproteobacteria; Desulfovibrionales; Desulfovibrionaceae
Family	Acidaminococcaceae	135	385	Bacteria; Firmicutes; Negativicutes; Acidaminococcales; Acidaminococcaceae
Family	Sutterellaceae	129	344	Bacteria; Proteobacteria; Betaproteobacteria; Burkholderiales; Sutterellaceae
Family	Oscillospiraceae	124	322	Bacteria; Firmicutes; Clostridia; Clostridiales; Oscillospiraceae
Family	Erysipelotrichaceae	71	180	Bacteria; Firmicutes; Erysipelotrichia; Erysipelotrichales; Erysipelotrichaceae
Family	Streptococcaceae	71	180	Bacteria; Firmicutes; Bacilli; Lactobacillales; Streptococcaceae
Family	Coriobacteriaceae	58	178	Bacteria; Actinobacteria; Coriobacteriia; Coriobacteriales; Coriobacteriaceae
Family	Odoribacteraceae	34	78	Bacteria; Bacteroidetes; Bacteroidia; Bacteroidales; Odoribacteraceae
Family	Eggerthellaceae	20	64	Bacteria; Actinobacteria; Coriobacteriia; Eggerthellales; Eggerthellaceae
Family	Enterobacteriaceae	17	32	Bacteria; Proteobacteria; Gammaproteobacteria; Enterobacterales; Enterobacteriaceae
Family	Akkermansiaceae	15	32	Bacteria; Verrucomicrobia; Verrucomicrobiae; Verrucomicrobiales; Akkermansiaceae
Family	Acetobacteraceae	10	26	Bacteria; Proteobacteria; Alphaproteobacteria; Rhodospirillales; Acetobacteraceae
Family	Methanobacteriaceae	9	15	Archaea; Euryarchaeota; Methanobacteria; Methanobacteriales; Methanobacteriaceae
Family	Chlamydiaceae	9	20	Bacteria; Chlamydiae; Chlamydiia, Chlamydiales; Chlamydiaceae
Family	Lactobacillaceae	7	57	Bacteria; Firmicutes; Bacilli; Lactobacillales; Lactobacillaceae
Family	Porphyromonadaceae	7	35	Bacteria; Bacteroidetes; Bacteroidia; Bacteroidales; Porphyromonadaceae
Family	Barnesiellaceae	6	12	Bacteria; Bacteroidetes; Bacteroidia; Bacteroidales; Barnesiellaceae
Family	Rhodospirillaceae	4	10	Bacteria; Proteobacteria; Alphaproteobacteria; Rhodospirillales; Rhodospirillaceae
Family	Selenomonadaceae	4	14	Bacteria; Firmicutes; Negativicutes; Selenomonadales; Selenomonadaceae
Family	Flavobacteriaceae	4	16	Bacteria; Bacteroidetes; Flavobacteriia; Flavobacteriales; Flavobacteriaceae
Family	Rhodobacteraceae	3	21	Bacteria; Proteobacteria; Alphaproteobacteria; Rhodobacterales; Rhodobacteraceae
Family	Succinivibrionaceae	3	8	Bacteria; Proteobacteria; Gammaproteobacteria; Aeromonadales; Succinivibrionaceae
Family	Spirochaetaceae	3	24	Bacteria; Spirochaetes; Spirochaetia; Spirochaetales; Spirochaetaceae
Family	Peptoniphilaceae	3	10	Bacteria; Firmicutes; Tissierellia; Tissierellales; Peptoniphilaceae
Genus	Bacteroides	4751	14611	Bacteria; Bacteroidetes; Bacteroidia; Bacteroidales; Bacteroidaceae; Bacteroides
Genus	Prevotella	3382	8249	Bacteria; Bacteroidetes; Bacteroidia; Bacteroidales; Prevotellaceae; Prevotella
Genus	Faecalibacterium	1968	11980	Bacteria; Firmicutes; Clostridia; Clostridiales; Ruminococcaceae; Faecalibacterium
Genus	Eubacterium	814	3157	Bacteria; Firmicutes; Clostridia; Clostridiales; Eubacteriaceae; Eubacterium
Genus	Ruminococcus	577	2080	Bacteria; Firmicutes; Clostridia; Clostridiales; Ruminococcaceae; Ruminococcus
Genus	Clostridium	525	1619	Bacteria; Firmicutes; Clostridia; Clostridiales; Clostridiaceae; Clostridium
Genus	Roseburia	430	1359	Bacteria; Firmicutes; Clostridia; Clostridiales; Lachnospiraceae; Roseburia
Genus	Bifidobacterium	350	1042	Bacteria; Actinobacteria; Actinobacteria; Bifidobacteriales; Bifidobacteriaceae; Bifidobacterium
Genus	Alistipes	319	1086	Bacteria; Bacteroidetes; Bacteroidia; Bacteroidales; Rikenellaceae; Alistipes
Genus	Parabacteroides	279	594	Bacteria; Bacteroidetes; Bacteroidia; Bacteroidales; Tannerellaceae; Parabacteroides
Genus	Dialister	219	662	Bacteria; Firmicutes; Negativicutes; Veillonellales; Veillonellaceae; Dialister
Genus	Blautia	201	1464	Bacteria; Firmicutes; Clostridia; Clostridiales; Lachnospiraceae; Blautia
Genus	Subdoligranulum	129	533	Bacteria; Firmicutes; Clostridia; Clostridiales; Ruminococcaceae; Subdoligranulum
Genus	Sutterella	128	335	Bacteria; Proteobacteria; Betaproteobacteria; Burkholderiales; Sutterellaceae; Sutterella
Genus	Oscillibacter	124	322	Bacteria; Firmicutes; Clostridia; Clostridiales; Oscillospiraceae; Oscillibacter
Genus	Phascolarctobacterium	104	326	Bacteria; Firmicutes; Negativicutes; Acidaminococcales; Acidaminococcaceae; Phascolarctobacterium
Genus	Coprococcus	92	279	Bacteria; Firmicutes; Clostridia; Clostridiales; Lachnospiraceae; Coprococcus
Genus	Bilophila	86	421	Bacteria; Proteobacteria; Deltaproteobacteria; Desulfovibrionales; Desulfovibrionaceae; Bilophila
Genus	Paraprevotella	63	137	Bacteria; Bacteroidetes; Bacteroidia; Bacteroidales; Prevotellaceae; Paraprevotella
Genus	Desulfovibrio	59	111	Bacteria; Proteobacteria; Deltaproteobacteria; Desulfovibrionales; Desulfovibrionaceae; Desulfovibrio
Genus	Collinsella	57	173	Bacteria; Actinobacteria; Coriobacteriia; Coriobacteriales; Coriobacteriaceae; Collinsella
Genus	Dorea	48	113	Bacteria; Firmicutes; Clostridia; Clostridiales; Lachnospiraceae; Dorea
Genus	Streptococcus	41	116	Bacteria; Firmicutes; Bacilli; Lactobacillales; Streptococcaceae; Streptococcus
Genus	Butyricicoccus	38	91	Bacteria; Firmicutes; Clostridia; Clostridiales; Clostridiaceae; Butyricicoccus
Genus	Odoribacter	34	78	Bacteria; Bacteroidetes; Bacteroidia; Bacteroidales; Odoribacteraceae; Odoribacter
Genus	Flavonifractor	34	96	Bacteria; Firmicutes; Clostridia; Clostridiales; -; Flavonifractor
Genus	Holdemanella	32	67	Bacteria; Firmicutes; Erysipelotrichia; Erysipelotrichales; Erysipelotrichaceae; Holdemanella
Genus	Acidaminococcus	29	56	Bacteria; Firmicutes; Negativicutes; Acidaminococcales; Acidaminococcaceae; Acidaminococcus
Genus	Blastocystis	23	77	Eukaryota; -; -; -; -; Blastocystis
Genus	Catenibacterium	23	62	Bacteria; Firmicutes; Erysipelotrichia; Erysipelotrichales; Erysipelotrichaceae; Catenibacterium
Genus	Lactococcus	23	52	Bacteria; Firmicutes; Bacilli; Lactobacillales; Streptococcaceae; Lactococcus
Genus	Butyrivibrio	18	54	Bacteria; Firmicutes; Clostridia; Clostridiales; Lachnospiraceae; Butyrivibrio
Genus	Lachnospira	17	49	Bacteria; Firmicutes; Clostridia; Clostridiales; Lachnospiraceae; Lachnospira
Genus	Akkermansia	15	32	Bacteria; Verrucomicrobia; Verrucomicrobiae; Verrucomicrobiales; Akkermansiaceae; Akkermansia
Genus	Eggerthella	13	38	Bacteria; Actinobacteria; Coriobacteriia; Eggerthellales; Eggerthellaceae; Eggerthella
Genus	Acetobacter	10	26	Bacteria; Proteobacteria; Alphaproteobacteria; Rhodospirillales; Acetobacteraceae; Acetobacter
Genus	Anaerotruncus	10	31	Bacteria; Firmicutes; Clostridia; Clostridiales; Ruminococcaceae; Anaerotruncus
Genus	Lachnoclostridium	10	13	Bacteria; Firmicutes; Clostridia; Clostridiales; Lachnospiraceae; Lachnoclostridium
Genus	Chlamydia	9	20	Bacteria; Chlamydiae; Chlamydiia, Chlamydiales; Chlamydia
Genus	Anaerostipes	7	49	Bacteria; Firmicutes; Clostridia; Clostridiales; Lachnospiraceae; Anaerostipes
Genus	Methanobrevibacter	7	8	Archaea; Euryarchaeota; Methanobacteria; Methanobacteriales; Methanobacteriaceae; Methanobrevibacter
Genus	Fusicatenibacter	7	25	Bacteria; Firmicutes; Clostridia; Clostridiales; Lachnospiraceae; Fusicatenibacter
Genus	Lactobacillus	6	46	Bacteria; Firmicutes; Bacilli; Lactobacillales; Lactobacillaceae; Lactobacillus
Genus	Porphyromonas	6	32	Bacteria; Bacteroidetes; Bacteroidia; Bacteroidales; Porphyromonadaceae; Porphyromonas
Genus	Barnesiella	6	12	Bacteria; Bacteroidetes; Bacteroidia; Bacteroidales; Barnesiellaceae; Barnesiella
Genus	Azospirillum	4	10	Bacteria; Proteobacteria; Alphaproteobacteria; Rhodospirillales; Rhodospirillaceae; Azospirillum
Genus	Veillonella	4	9	Bacteria; Firmicutes; Negativicutes; Veillonellales; Veillonellaceae; Veillonella
Genus	Herbinix	3	30	Bacteria; Firmicutes; Clostridia; Clostridiales; Lachnospiraceae; Herbinix
Genus	Ruminiclostridium	3	22	Bacteria; Firmicutes; Clostridia; Clostridiales; Ruminococcaceae; Ruminiclostridium
Genus	Alloprevotella	3	4	Bacteria; Bacteroidetes; Bacteroidia; Bacteroidales; Prevotellaceae; Alloprevotella
Genus	Succinatimonas	3	8	Bacteria; Proteobacteria; Gammaproteobacteria; Aeromonadales; Succinivibrionaceae; Succinatimonas
Genus	Treponema	3	24	Bacteria; Spirochaetes; Spirochaetia; Spirochaetales; Spirochaetaceae; Treponema
Genus	Tannerella	3	10	Bacteria; Bacteroidetes; Bacteroidia; Bacteroidales; Tannerellaceae; Tannerella
Species	Faecalibacterium prausnitzii	1842	11539	Bacteria; Firmicutes; Clostridia; Clostridiales; Ruminococcaceae; Faecalibacterium; Faecalibacterium prausnitzii
Species	Prevotella copri	942	2407	Bacteria; Bacteroidetes; Bacteroidia; Bacteroidales; Prevotellaceae; Prevotella; Prevotella copri
Species	Prevotella sp. 109	648	1714	Bacteria; Bacteroidetes; Bacteroidia; Bacteroidales; Prevotellaceae; Prevotella; Prevotella sp. 109
Species	Bacteroides massiliensis	637	1953	Bacteria; Bacteroidetes; Bacteroidia; Bacteroidales; Bacteroidaceae; Bacteroides; Bacteroides massiliensis
Species	Ruminococcus bromii	186	644	Bacteria; Firmicutes; Clostridia; Clostridiales; Ruminococcaceae; Ruminococcus; Ruminococcus bromii
Species	Bacteroides plebeius	185	423	Bacteria; Bacteroidetes; Bacteroidia; Bacteroidales; Bacteroidaceae; Bacteroides; Bacteroides plebeius
Species	Bacteroides coprocola	173	358	Bacteria; Bacteroidetes; Bacteroidia; Bacteroidales; Bacteroidaceae; Bacteroides; Bacteroides coprocola
Species	Roseburia faecis	169	592	Bacteria; Firmicutes; Clostridia; Clostridiales; Lachnospiraceae; Roseburia; Roseburia faecis
Species	Alistipes putredinis	156	666	Bacteria; Bacteroidetes; Bacteroidia; Bacteroidales; Rikenellaceae; Alistipes; Alistipes putredinis
Species	Subdoligranulum variabile	129	533	Bacteria; Firmicutes; Clostridia; Clostridiales; Ruminococcaceae; Subdoligranulum; Subdoligranulum variabile
Species	Prevotella stercorea	123	197	Bacteria; Bacteroidetes; Bacteroidia; Bacteroidales; Prevotellaceae; Prevotella; Prevotella stercorea
Species	Bacteroides vulgatus	119	458	Bacteria; Bacteroidetes; Bacteroidia; Bacteroidales; Bacteroidaceae; Bacteroides; Bacteroides vulgatus
Species	Bacteroides uniformis	91	230	Bacteria; Bacteroidetes; Bacteroidia; Bacteroidales; Bacteroidaceae; Bacteroides; Bacteroides uniformis
Species	Bacteroides coprophilus	90	162	Bacteria; Bacteroidetes; Bacteroidia; Bacteroidales; Bacteroidaceae; Bacteroides; Bacteroides coprophilus
Species	[Eubacterium] hallii	89	389	Bacteria; Firmicutes; Clostridia; Clostridiales; Eubacteriaceae; Eubacterium; [Eubacterium] hallii
Species	Parabacteroides merdae	84	185	Bacteria; Bacteroidetes; Bacteroidia; Bacteroidales; Tannerellaceae; Parabacteroides; Parabacteroides merdae
Species	Bifidobacterium bifidum	83	206	Bacteria; Actinobacteria; Actinobacteria; Bifidobacteriales; Bifidobacteriaceae; Bifidobacterium; Bifidobacterium bifidum
Species	Bacteroides stercoris	80	159	Bacteria; Bacteroidetes; Bacteroidia; Bacteroidales; Bacteroidaceae; Bacteroides; Bacteroides stercoris
Species	[Eubacterium] eligens	77	266	Bacteria; Firmicutes; Clostridia; Clostridiales; Eubacteriaceae; Eubacterium; [Eubacterium] eligens
Species	Phascolarctobacterium succinatutens	72	239	Bacteria; Firmicutes; Negativicutes; Acidaminococcales; Acidaminococcaceae; Phascolarctobacterium; Phascolarctobacterium succinatutens
Species	Bacteroides eggerthii	70	142	Bacteria; Bacteroidetes; Bacteroidia; Bacteroidales; Bacteroidaceae; Bacteroides; Bacteroides eggerthii
Species	Blautia wexlerae	70	163	Bacteria; Firmicutes; Clostridia; Clostridiales; Lachnospiraceae; Blautia; Blautia wexlerae
Species	Sutterella wadsworthensis	69	189	Bacteria; Proteobacteria; Betaproteobacteria; Burkholderiales; Sutterellaceae; Sutterella; Sutterella wadsworthensis
Species	Blautia obeum	66	989	Bacteria; Firmicutes; Clostridia; Clostridiales; Lachnospiraceae; Blautia; Blautia obeum
Species	Ruminococcus sp. 5_1_39BFAA	63	454	Bacteria; Firmicutes; Clostridia; Clostridiales; Ruminococcaceae; Ruminococcus; Ruminococcus sp. 5_1_39BFAA
Species	Dialister invisus	53	174	Bacteria; Firmicutes; Negativicutes; Veillonellales; Veillonellaceae; Dialister; Dialister invisus
Species	Roseburia inulinivorans	52	132	Bacteria; Firmicutes; Clostridia; Clostridiales; Lachnospiraceae; Roseburia; Roseburia inulinivorans
Species	Desulfovibrio piger	43	81	Bacteria; Proteobacteria; Deltaproteobacteria; Desulfovibrionales; Desulfovibrionaceae; Desulfovibrio; Desulfovibrio piger
Species	Alistipes inops	40	66	Bacteria; Bacteroidetes; Bacteroidia; Bacteroidales; Rikenellaceae; Alistipes; Alistipes inops
Species	Oscillibacter sp. KLE 1745	40	97	Bacteria; Firmicutes; Clostridia; Clostridiales; Oscillospiraceae; Oscillibacter; Oscillibacter sp. KLE 1745
Species	Roseburia intestinalis	39	84	Bacteria; Firmicutes; Clostridia; Clostridiales; Lachnospiraceae; Roseburia; Roseburia intestinalis
Species	Bacteroides thetaiotaomicron	37	101	Bacteria; Bacteroidetes; Bacteroidia; Bacteroidales; Bacteroidaceae; Bacteroides; Bacteroides thetaiotaomicron
Species	Ruminococcus bicirculans	37	108	Bacteria; Firmicutes; Clostridia; Clostridiales; Ruminococcaceae; Ruminococcus; Ruminococcus bicirculans
Species	Bacteroides caccae	35	66	Bacteria; Bacteroidetes; Bacteroidia; Bacteroidales; Bacteroidaceae; Bacteroides; Bacteroides caccae
Species	Holdemanella biformis	32	67	Bacteria; Firmicutes; Erysipelotrichia; Erysipelotrichales; Erysipelotrichaceae; Holdemanella; Holdemanella biformis
Species	Bacteroides salanitronis	30	61	Bacteria; Bacteroidetes; Bacteroidia; Bacteroidales; Bacteroidaceae; Bacteroides; Bacteroides salanitronis
Species	Odoribacter splanchnicus	28	67	Bacteria; Bacteroidetes; Bacteroidia; Bacteroidales; Odoribacteraceae; Odoribacter; Odoribacter splanchnicus
Species	Coprococcus eutactus	27	128	Bacteria; Firmicutes; Clostridia; Clostridiales; Lachnospiraceae; Coprococcus; Coprococcus eutactus
Species	Bacteroides sp. 4_1_36	26	63	Bacteria; Bacteroidetes; Bacteroidia; Bacteroidales; Bacteroidaceae; Bacteroides; Bacteroides sp. 4_1_36
Species	Dorea longicatena	22	53	Bacteria; Firmicutes; Clostridia; Clostridiales; Lachnospiraceae; Dorea; Dorea longicatena
Species	[Eubacterium] rectale	21	49	Bacteria; Firmicutes; Clostridia; Clostridiales; Lachnospiraceae; -; [Eubacterium] rectale
Species	Coprococcus comes	21	37	Bacteria; Firmicutes; Clostridia; Clostridiales; Lachnospiraceae; Coprococcus; Coprococcus comes
Species	Parabacteroides johnsonii	21	37	Bacteria; Bacteroidetes; Bacteroidia; Bacteroidales; Tannerellaceae; Parabacteroides; Parabacteroides johnsonii
Species	Dorea formicigenerans	19	45	Bacteria; Firmicutes; Clostridia; Clostridiales; Lachnospiraceae; Dorea; Dorea formicigenerans
Species	Ruminococcus callidus	19	56	Bacteria; Firmicutes; Clostridia; Clostridiales; Ruminococcaceae; Ruminococcus; Ruminococcus callidus
Species	Bacteroides dorei	18	34	Bacteria; Bacteroidetes; Bacteroidia; Bacteroidales; Bacteroidaceae; Bacteroides; Bacteroides dorei
Species	Dialister succinatiphilus	18	40	Bacteria; Firmicutes; Negativicutes; Veillonellales; Veillonellaceae; Dialister; Dialister succinatiphilus
Species	Bifidobacterium adolescentis	17	42	Bacteria; Actinobacteria; Actinobacteria; Bifidobacteriales; Bifidobacteriaceae; Bifidobacterium; Bifidobacterium adolescentis
Species	Coprococcus catus	17	36	Bacteria; Firmicutes; Clostridia; Clostridiales; Lachnospiraceae; Coprococcus; Coprococcus catus
Species	Catenibacterium mitsuokai	16	46	Bacteria; Firmicutes; Erysipelotrichia; Erysipelotrichales; Erysipelotrichaceae; Catenibacterium; Catenibacterium mitsuokai
Species	Clostridium disporicum	14	31	Bacteria; Firmicutes; Clostridia; Clostridiales; Clostridiaceae; Clostridium; Clostridium disporicum
Species	Lactococcus lactis	14	30	Bacteria; Firmicutes; Bacilli; Lactobacillales; Streptococcaceae; Lactococcus; Lactococcus lactis
Species	Paraprevotella clara	14	24	Bacteria; Bacteroidetes; Bacteroidia; Bacteroidales; Prevotellaceae; Paraprevotella; Paraprevotella clara
Species	Blastocystis sp. subtype 1	13	43	Eukaryota; -; -; -; -; Blastocystis; Blastocystis sp. subtype 1
Species	Sutterella sp. KLE1602	13	24	Bacteria; Proteobacteria; Betaproteobacteria; Burkholderiales; Sutterellaceae; Sutterella; Sutterella sp. KLE1602
Species	Parabacteroides distasonis	12	20	Bacteria; Bacteroidetes; Bacteroidia; Bacteroidales; Tannerellaceae; Parabacteroides; Parabacteroides distasonis
Species	Alistipes shahii	10	18	Bacteria; Bacteroidetes; Bacteroidia; Bacteroidales; Rikenellaceae; Alistipes; Alistipes shahii
Species	Bilophila wadsworthia	9	55	Bacteria; Proteobacteria; Deltaproteobacteria; Desulfovibrionales; Desulfovibrionaceae; Bilophila; Bilophila wadsworthia
Species	Chlamydia trachomatis	9	20	Bacteria; Chlamydiae; Chlamydiia, Chlamydiales; Chlamydia; Chlamydia trachomatis
Species	Lachnospira pectinoschiza	9	22	Bacteria; Firmicutes; Clostridia; Clostridiales; Lachnospiraceae; Lachnospira; Lachnospira pectinoschiza
Species	Oscillibacter valericigenes	9	20	Bacteria; Firmicutes; Clostridia; Clostridiales; Oscillospiraceae; Oscillibacter; Oscillibacter valericigenes
Species	Prevotella sp. P5-119	9	20	Bacteria; Bacteroidetes; Bacteroidia; Bacteroidales; Prevotellaceae; Prevotella; Prevotella sp. P5-119
Species	Roseburia hominis	8	19	Bacteria; Firmicutes; Clostridia; Clostridiales; Lachnospiraceae; Roseburia; Roseburia hominis
Species	Alistipes finegoldii	7	13	Bacteria; Bacteroidetes; Bacteroidia; Bacteroidales; Rikenellaceae; Alistipes; Alistipes finegoldii
Species	Bacteroides intestinalis	7	13	Bacteria; Bacteroidetes; Bacteroidia; Bacteroidales; Bacteroidaceae; Bacteroides; Bacteroides intestinalis
Species	Burkholderiales bacterium 1_1_47	7	12	Bacteria; Proteobacteria; Betaproteobacteria; Burkholderiales; -; -; Burkholderiales bacterium 1_1_47
Species	Fusicatenibacter saccharivorans	7	25	Bacteria; Firmicutes; Clostridia; Clostridiales; Lachnospiraceae; Fusicatenibacter; Fusicatenibacter saccharivorans
Species	Phascolarctobacterium sp. CAG:207	7	13	Bacteria; Firmicutes; Negativicutes; Acidaminococcales; Acidaminococcaceae; Phascolarctobacterium; Phascolarctobacterium sp. CAG:207
Species	Prevotella buccae	7	12	Bacteria; Bacteroidetes; Bacteroidia; Bacteroidales; Prevotellaceae; Prevotella; Prevotella buccae
Species	Bifidobacterium longum	6	17	Bacteria; Actinobacteria; Actinobacteria; Bifidobacteriales; Bifidobacteriaceae; Bifidobacterium; Bifidobacterium longum
Species	Blautia hydrogenotrophica	6	25	Bacteria; Firmicutes; Clostridia; Clostridiales; Lachnospiraceae; Blautia; Blautia hydrogenotrophica
Species	Clostridiales bacterium KLE1615	6	19	Bacteria; Firmicutes; Clostridia; Clostridiales; -; -; Clostridiales bacterium KLE1615
Species	Collinsella aerofaciens	6	13	Bacteria; Actinobacteria; Coriobacteriia; Coriobacteriales; Coriobacteriaceae; Collinsella; Collinsella aerofaciens
Species	Parabacteroides sp. YL27	6	10	Bacteria; Bacteroidetes; Bacteroidia; Bacteroidales; Tannerellaceae; Parabacteroides; Parabacteroides sp. YL27
Species	[Ruminococcus] torques	5	6	Bacteria; Firmicutes; Clostridia; Clostridiales; Lachnospiraceae; Blautia; [Ruminococcus] torques
Species	Akkermansia muciniphila	5	10	Bacteria; Verrucomicrobia; Verrucomicrobiae; Verrucomicrobiales; Akkermansiaceae; Akkermansia; Akkermansia muciniphila
Species	Bacteroides pyogenes	5	13	Bacteria; Bacteroidetes; Bacteroidia; Bacteroidales; Bacteroidaceae; Bacteroides; Bacteroides pyogenes
Species	Eubacterium ventriosum	5	16	Bacteria; Firmicutes; Clostridia; Clostridiales; Eubacteriaceae; Eubacterium; Eubacterium ventriosum
Species	Streptococcus thermophilus	5	18	Bacteria; Firmicutes; Bacilli; Lactobacillales; Streptococcaceae; Streptococcus; Streptococcus thermophilus
Species	[Eubacterium] dolichum	4	9	Bacteria; Firmicutes; Erysipelotrichia; Erysipelotrichales; Erysipelotrichaceae; -; [Eubacterium] dolichum
Species	Anaerotruncus colihominis	4	18	Bacteria; Firmicutes; Clostridia; Clostridiales; Ruminococcaceae; Anaerotruncus; Anaerotruncus colihominis
Species	Bacteroides cellulosilyticus	4	7	Bacteria; Bacteroidetes; Bacteroidia; Bacteroidales; Bacteroidaceae; Bacteroides; Bacteroides cellulosilyticus
Species	Bacteroides helcogenes	4	10	Bacteria; Bacteroidetes; Bacteroidia; Bacteroidales; Bacteroidaceae; Bacteroides; Bacteroides helcogenes
Species	Barnesiella intestinihominis	4	9	Bacteria; Bacteroidetes; Bacteroidia; Bacteroidales; Barnesiellaceae; Barnesiella; Barnesiella intestinihominis
Species	Butyricicoccus pullicaecorum	4	9	Bacteria; Firmicutes; Clostridia; Clostridiales; Clostridiaceae; Butyricicoccus; Butyricicoccus pullicaecorum
Species	Clostridium sp. MSTE9	4	38	Bacteria; Firmicutes; Clostridia; Clostridiales; Clostridiaceae; Clostridium; Clostridium sp. MSTE9
Species	Eubacterium plexicaudatum	4	5	Bacteria; Firmicutes; Clostridia; Clostridiales; Eubacteriaceae; Eubacterium; Eubacterium plexicaudatum
Species	Prevotella maculosa	4	9	Bacteria; Bacteroidetes; Bacteroidia; Bacteroidales; Prevotellaceae; Prevotella; Prevotella maculosa
Species	Prevotella ruminicola	4	9	Bacteria; Bacteroidetes; Bacteroidia; Bacteroidales; Prevotellaceae; Prevotella; Prevotella ruminicola
Species	Prevotella saccharolytica	4	25	Bacteria; Bacteroidetes; Bacteroidia; Bacteroidales; Prevotellaceae; Prevotella; Prevotella saccharolytica
Species	[Clostridium] asparagiforme	3	3	Bacteria; Firmicutes; Clostridia; Clostridiales; Lachnospiraceae; Lachnoclostridium; [Clostridium] asparagiforme
Species	Alistipes sp. CHKCI003	3	15	Bacteria; Bacteroidetes; Bacteroidia; Bacteroidales; Rikenellaceae; Alistipes; Alistipes sp. CHKCI003
Species	Bacteroidales bacterium KA00344	3	7	Bacteria; Bacteroidetes; Bacteroidia; Bacteroidales; -; -; Bacteroidales bacterium KA00344
Species	Bacteroides finegoldii	3	4	Bacteria; Bacteroidetes; Bacteroidia; Bacteroidales; Bacteroidaceae; Bacteroides; Bacteroides finegoldii
Species	Bacteroides fluxus	3	5	Bacteria; Bacteroidetes; Bacteroidia; Bacteroidales; Bacteroidaceae; Bacteroides; Bacteroides fluxus
Species	Bacteroides graminisolvens	3	6	Bacteria; Bacteroidetes; Bacteroidia; Bacteroidales; Bacteroidaceae; Bacteroides; Bacteroides graminisolvens
Species	Bacteroides nordii	3	5	Bacteria; Bacteroidetes; Bacteroidia; Bacteroidales; Bacteroidaceae; Bacteroides; Bacteroides nordii
Species	Blautia sp. KLE 1732	3	23	Bacteria; Firmicutes; Clostridia; Clostridiales; Lachnospiraceae; Blautia; Blautia sp. KLE 1732
Species	Butyrivibrio fibrisolvens	3	21	Bacteria; Firmicutes; Clostridia; Clostridiales; Lachnospiraceae; Butyrivibrio; Butyrivibrio fibrisolvens
Species	Clostridiales bacterium 1_7_47FAA	3	14	Bacteria; Firmicutes; Clostridia; Clostridiales; -; -; Clostridiales bacterium 1_7_47FAA
Species	Clostridium paraputrificum	3	13	Bacteria; Firmicutes; Clostridia; Clostridiales; Clostridiaceae; Clostridium; Clostridium paraputrificum
Species	Parabacteroides goldsteinii	3	6	Bacteria; Bacteroidetes; Bacteroidia; Bacteroidales; Tannerellaceae; Parabacteroides; Parabacteroides goldsteinii
Species	Prevotella multisaccharivorax	3	13	Bacteria; Bacteroidetes; Bacteroidia; Bacteroidales; Prevotellaceae; Prevotella; Prevotella multisaccharivorax
Species	Prevotella sp. oral taxon 299	3	9	Bacteria; Bacteroidetes; Bacteroidia; Bacteroidales; Prevotellaceae; Prevotella; Prevotella sp. oral taxon 299
Species	Ruminococcus albus	3	15	Bacteria; Firmicutes; Clostridia; Clostridiales; Ruminococcaceae; Ruminococcus; Ruminococcus albus

## Sheet: Table S4
Table S4. Functional analysis of the proteomes from the human gut microbiota of 6 healthy adults. The abundance of each COG category is represented as the sum of the intensities of all the proteins annotated to that COG category in each sample. The box color indicates a gradient of intensity. The intensity marked in red is of special interest and is discussed in depth in the text.
COG category	1	2	3	4	5	6
Carbohydrate transport and metabolism	66600000000	55400000000	73900000000	69000000000	72900000000	56900000000		More intensity
Translation, ribosomal structure and biogenesis	52300000000	65200000000	75200000000	62800000000	64700000000	79700000000
Energy production and conversion	36300000000	33200000000	51200000000	31100000000	41800000000	36100000000
General function prediction only	25200000000	15900000000	17000000000	28200000000	22300000000	31300000000
Posttranslational modification, protein turnover, chaperones	21100000000	37500000000	37500000000	20800000000	25200000000	28100000000
Amino acid transport and metabolism	14400000000	13000000000	17400000000	19300000000	23200000000	14600000000
Lipid transport and metabolism	12500000000	12800000000	14800000000	12500000000	14400000000	17700000000
Cell wall/membrane/envelope biogenesis	11200000000	8470000000	25800000000	10000000000	9930000000	7730000000
Inorganic ion transport and metabolism	9450000000	8430000000	17700000000	13900000000	5280000000	5990000000
Cell motility	6200000000	3870000000	7700000000	8800000000	15900000000	1820000000
Transcription	5260000000	6220000000	7960000000	6290000000	8460000000	5640000000
Coenzyme transport and metabolism	4630000000	4570000000	20200000000	8110000000	5220000000	3990000000
Defense mechanisms	4310000000	3260000000	4570000000	2720000000	5580000000	3830000000		Less intensity
Intracellular trafficking, secretion, and vesicular transport	4170000000	3710000000	5890000000	5640000000	3310000000	2880000000
Extracellular structures	3010000000	1130000000	895000000	2980000000	1840000000	1090000000
Function unknown	3150000000	13100000000	6070000000	7290000000	2340000000	5800000000
Cell cycle control, cell division, chromosome partitioning	3240000000	5780000000	19300000000	18400000000	4610000000	12700000000
Signal transduction mechanisms	2010000000	1290000000	954000000	1130000000	2690000000	1310000000
Nucleotide transport and metabolism	2170000000	4260000000	8130000000	4020000000	4030000000	4050000000
Replication, recombination and repair	1140000000	1000000000	2060000000	1410000000	1410000000	1930000000
Secondary metabolites biosynthesis, transport and catabolism	702000000	901000000	1360000000	1500000000	964000000	1540000000
Cytoskeleton	187000000	31300000	28100000	79500000	2750400	46300000
Mobilome: prophages, transposons	17729000	1458100	69300000	943000000	18400000	461000000
RNA processing and modification	2937700	0	789380000	0	0	0
Not assigned (blank)	91750333300	48976241900	70524220000	50087500000	79914849600	42792700000
Total	381000000000	348000000000	487000000000	387000000000	416000000000	368000000000

## Sheet: Table S5
Table S5. The thirty most abundant microbial proteins identified in the study.
Position	Protein name	COG accesion	COG category	%
1	Glyceraldehyde-3-phosphate dehydrogenase/erythrose-4-phosphate dehydrogenase(2333)	COG0057	Carbohydrate transport and metabolism	3.34031
2	Translation elongation factor EF-Tu, a GTPase(2272)	COG0050	Translation, ribosomal structure and biogenesis	3.19832
3	ABC-type glycerol-3-phosphate transport system, periplasmic component(15818)	COG1653	Carbohydrate transport and metabolism	2.65685
4	Chaperonin GroEL (HSP60 family)(2675)	COG0459	Posttranslational modification, protein turnover, chaperones	2.44186
5	Chromosome segregation ATPase(16768)	COG1196	Cell cycle control, cell division, chromosome partitioning	2.33609
6	Uncharacterized conserved protein RhaS, contains 28 RHS repeats(16194)	COG3209	General function prediction only	2.23843
7	Rubrerythrin(4121)	COG1592	Energy production and conversion	2.01917
8	Glutamate dehydrogenase/leucine dehydrogenase(2586)	COG0334	Amino acid transport and metabolism	1.55639
9	Ferredoxin(6245)	COG1145	Energy production and conversion	1.40516
10	Tetratricopeptide (TPR) repeat(13357)	COG0457	General function prediction only	1.38273
11	Outer membrane receptor for ferrienterochelin and colicins(16693)	COG4771	Inorganic ion transport and metabolism	1.34187
12	Phosphoenolpyruvate-protein kinase (PTS system EI component in bacteria)(4879)	COG1080	Carbohydrate transport and metabolism	1.15322
13	Outer membrane cobalamin receptor protein(11370)	COG4206	Coenzyme transport and metabolism	1.13465
14	Outer membrane protein (porin)(3240)	COG3203	Cell wall/membrane/envelope biogenesis	1.12468
15	ABC-type Fe3+/spermidine/putrescine transport systems, ATPase components(6455)	COG3842	Amino acid transport and metabolism	1.00426
16	Flagellar hook-associated protein FlgK(847)	COG1256	Cell motility	0.982651
17	Phosphoenolpyruvate carboxykinase, ATP-dependent(1458)	COG1866	Energy production and conversion	0.965954
18	Fructose/tagatose bisphosphate aldolase(3616)	COG0191	Carbohydrate transport and metabolism	0.959784
19	Molecular chaperone DnaK (HSP70)(4614)	COG0443	Posttranslational modification, protein turnover, chaperones	0.948705
20	Ribosomal protein S7(1653)	COG0049	Translation, ribosomal structure and biogenesis	0.865917
21	Acetyl-CoA acetyltransferase(2274)	COG0183	Lipid transport and metabolism	0.859955
22	Ribosomal protein L7/L12(1565)	COG0222	Translation, ribosomal structure and biogenesis	0.853448
23	Uncharacterized N-terminal domain of peptidoglycan hydrolase CwlO(1434)	COG3883	Function unknown	0.798606
24	Translation elongation factor EF-G, a GTPase(5433)	COG0480	Translation, ribosomal structure and biogenesis	0.732464
25	Molecular chaperone IbpA, HSP20 family(2345)	COG0071	Posttranslational modification, protein turnover, chaperones	0.70011
26	Outer membrane protein OmpA and related peptidoglycan-associated (lipo)proteins(5834)	COG2885	Cell wall/membrane/envelope biogenesis	0.693114
27	Glucan-binding domain (YG repeat)(10174)	COG5263	Carbohydrate transport and metabolism	0.692574
28	Biopolymer transport protein ExbB/TolQ(1774)	COG0811	Intracellular trafficking, secretion, and vesicular transport	0.656261
29	Flagellin and related hook-associated protein FlgL(3044)	COG1344	Cell motility	0.652456
30	Ribosomal protein S1(2019)	COG0539	Translation, ribosomal structure and biogenesis	0.639578

## Sheet: Table S6
Table S6. KOs entries belonging to proteins from butanoate metabolism pathway identified in the study.
KO	Name	Definition	Entry	Main Organisms
K00074	paaH	3-hydroxybutyryl-CoA dehydrogenase	EC:1.1.1.157	Firmicutes
K00100	bdhAB	butanol dehydrogenase	EC:1.1.1.-	Firmicutes, Actinobacteria
K00174	korA	2-oxoglutarate/2-oxoacid ferredoxin oxidoreductase subunit alpha	EC:1.2.7.3; 1.2.7.11	Bacteroidetes, Firmicutes
K00175	korB	2-oxoglutarate/2-oxoacid ferredoxin oxidoreductase subunit beta	EC:1.2.7.3; 1.2.7.11	Bacteroidetes, Firmicutes
K00239	sdhA	succinate dehydrogenase / fumarate reductase, flavoprotein subunit	EC:1.3.5.1; 1.3.5.4	Bacteroidetes, Firmicutes
K00240	sdhB	succinate dehydrogenase / fumarate reductase, iron-sulfur subunit	EC:1.3.5.1; 1.3.5.4	Bacteroidetes
K00244	frdA	fumarate reductase flavoprotein subunit	EC:1.3.5.4	Firmicutes, Proteobacteria
K00245	frdB	fumarate reductase iron-sulfur subunit	EC:1.3.5.4	Proteobacteria
K00248	ACADS	butyryl-CoA dehydrogenase	EC:1.3.8.1	Firmicutes
K00626	ACAT	acetyl-CoA C-acetyltransferase	EC:2.3.1.9	Firmicutes
K00656	E2.3.1.54	formate C-acetyltransferase	EC:2.3.1.54	Actinobacteria, Firmicutes, Bacteroidetes, Proteobacteria
K00929	buk	butyrate kinase	EC:2.7.2.7	Firmicutes
K01039	gctA	glutaconate CoA-transferase, subunit A	EC:2.8.3.12	Firmicutes
K01040	gctB	glutaconate CoA-transferase, subunit B	EC:2.8.3.12	Firmicutes
K01615	gcdA	glutaconyl-CoA decarboxylase subunit alpha	EC:7.2.4.5	Firmicutes
K01653	E2.2.1.6S	acetolactate synthase I/III small subunit	EC:2.2.1.6	Firmicutes
K01715	crt	enoyl-CoA hydratase	EC:4.2.1.17	Firmicutes
K03737	por	pyruvate-ferredoxin/flavodoxin oxidoreductase	EC:1.2.7.1; 1.2.7.-	Firmicutes, Bacteroidetes
K04072	adhE	acetaldehyde dehydrogenase / alcohol dehydrogenase	EC:1.2.1.10; 1.1.1.1	Firmicutes

## Sheet: Table S7
Table S7. List of the most abundant human proteins identified in the six human gut microbiota samples used for the STRING analysis.
Protein ID	Name in network	Protein name	S1 intensity	S1 (%)	S2 intensity	S2 (%)	S3 intensity	S3 (%)	S4 intensity	S4 (%)	S5 intensity	S5 (%)	S6 intensity	S6 (%)	Mean (%)
Q99895	CTRC	Chymotrypsin-C	12535000000	25.3225	4305800000	14.559	4456100000	21.7461	18217000000	39.2247	8067700000	36.5335	9881400000	33.6361	28.5036
PRSS2	PRSS3P2	Trypsin-2	4999300000	10.0993	4308100000	14.5668	1872000000	9.13551	4587100000	9.8769	1548100000	7.01036	1350900000	4.59844	9.21455
P04054	PLA2G1B	Phospholipase A2	2297100000	4.64047	1376100000	4.65295	1181100000	5.76386	3365800000	7.24721	2453600000	11.1108	909030000	3.09432	6.08493
P04745	AMY1 (A, B and C)	Amylase, alpha 1	2020500000	4.0817	901780000	3.04915	1967000000	9.59912	4691100000	10.1008	1289800000	5.84068	1062800000	3.61775	6.04821
P15086	CPB1	M14 carboxypeptidases	2788000000	5.63215	2390600000	8.08325	3449000000	16.8314	873140000	1.88004	548980000	2.48598	1072200000	3.64975	6.42709
Q6GPI1	CTRB2	Chymotrypsinogen B2	6506900000	13.1449	5346000000	18.0762	1063800000	5.19143	885000000	1.90557	514460000	2.32966	463830000	1.57887	7.03777
Q8WWU7	ITLN2	Intelectin-2	1555800000	3.14294	1348900000	4.56098	1290900000	6.29969	279580000	0.601989	1333300000	6.03767	2629600000	8.95111	4.9324
Q9NR71	ASAH2	Neutral ceramidase	1122300000	2.26721	854010000	2.88763	476290000	2.32433	813200000	1.75097	1011600000	4.58089	766420000	2.60888	2.73665
P15085	CPA1	Carboxypeptidase A1	2801600000	5.65963	574510000	1.94257	424580000	2.07198	826310000	1.7792	329590000	1.4925	898050000	3.05695	2.66714
P61626	LYZ	Lysozyme C	1084300000	2.19044	957680000	3.23817	357760000	1.7459	848810000	1.82765	247650000	1.12145	844650000	2.87517	2.16646
P08473	MME	Neprilysin	1531700000	3.09425	441430000	1.49259	347810000	1.69734	199230000	0.42898	312710000	1.41606	922240000	3.13929	1.87809
Q02817	MUC2	Mucin 2	511010000	1.03231	706440000	2.38866	409230000	1.99707	802990000	1.72899	283260000	1.2827	372390000	1.26761	1.61622
Q8WWA0	ITLN1	Intelectin-1	405890000	0.819955	392160000	1.326	298280000	1.45563	439640000	0.946629	694780000	3.14622	446220000	1.51893	1.53556
P16444	DPEP1	Dipeptidase 1	757860000	1.53098	202310000	0.684063	318070000	1.55221	573040000	1.23386	157500000	0.713217	720910000	2.45397	1.36138
P06702	S100A9	Protein S100-A9	522550000	1.05563	194000000	0.655965	374970000	1.82988	433250000	0.93287	451170000	2.04306	296300000	1.0086	1.25433
B7ZL91	MEP1A	Meprin A subunit alpha	206260000	0.416674	71729000	0.242535	189510000	0.924824	2592400000	5.58193	274310000	1.24218	972570000	3.31061	1.95312
P56470	LGALS4	Galectin-4	486470000	0.982738	482540000	1.63159	204740000	0.999147	301470000	0.649122	135460000	0.613412	431730000	1.4696	1.0576
P63261	ACTG1	Actin, cytoplasmic 2	1293400000	2.61285	562790000	1.90294	194150000	0.947467	92905000	0.200042	113250000	0.512837	278650000	0.94852	1.18744
P15144	ANPEP	Aminopeptidase N	670600000	1.35471	127770000	0.432024	70244000	0.342796	686820000	1.47885	225370000	1.02056	425640000	1.44887	1.01297
P0CG48	UBC	Polyubiquitin-C	447170000	0.903347	248190000	0.839195	272630000	1.33046	198400000	0.427193	175780000	0.795996	325720000	1.10875	0.900822
P11678	EPX	Eosinophil peroxidase	345710000	0.698383	18334000	0.0619921	33523000	0.163595	298400000	0.642512	201590000	0.912873	1794800000	6.10947	1.43147
P12882	MYH1	Myosin-1	19715000	0.0398271	980150000	3.31414	7611300	0.0371437	756880000	1.62971	171320000	0.775799	303170000	1.03199	1.1381
P48052	CPA2	M14 carboxypeptidases	997800000	2.0157	169540000	0.573259	39008000	0.190362	129700000	0.279269	56072000	0.253914	102340000	0.348364	0.610144
P07355	ANXA2	Annexin A2	207220000	0.418614	164500000	0.556218	44806000	0.218657	121710000	0.262065	105300000	0.476837	86831000	0.295571	0.371327
P05109	S100A8	Protein S100-A8	75917000	0.153363	57157000	0.193263	99526000	0.485695	200270000	0.431219	106280000	0.481274	83234000	0.283327	0.338024
P98088	MUC5A	Mucin-5AC	34585000	0.0698666	153640000	0.519497	79199000	0.386497	193710000	0.417094	132850000	0.601593	64681000	0.220173	0.36912
P19961	AMY2B	Amylase, alpha 2B	94721000	0.19135	48494000	0.163971	135280000	0.660177	217570000	0.46847	53391000	0.241774	55080000	0.187491	0.318872
Q01523	DEFA5	Defensin-5	80019000	0.16165	53899000	0.182247	74299000	0.362585	115970000	0.249705	39673000	0.179654	165050000	0.561827	0.282945
P05090	APOD	Apolipoprotein D	82639000	0.166942	59031000	0.199599	83204000	0.406042	97171000	0.209228	96479000	0.436892	59107000	0.201199	0.269984
C9J0K6	SRI	Sorcin	23427000	0.0473259	195320000	0.660428	50406000	0.245985	128400000	0.27647	65481000	0.296522	101280000	0.344755	0.311914
J3QKX5	MEP1B	Meprin A subunit beta	21237000	0.0429017	21611000	0.0730725	31703000	0.154713	923820000	1.98916	54014000	0.244595	216340000	0.736418	0.540143
Q9H3R2	MUC13	Mucin-13	219630000	0.443684	29643000	0.100231	79868000	0.389762	58519000	0.126003	44802000	0.20288	90523000	0.308139	0.261783
P98073	TMPRSS15	Enteropeptidase	42241000	0.0853328	181920000	0.615119	64550000	0.315009	89892000	0.193555	30911000	0.139976	7098700	0.0241639	0.228859
Q5TEC6	HIST2H3PS2	Histone cluster 2 H3 pseudogene 2	94012000	0.189918	192520000	0.650961	36024000	0.1758	87848000	0.189153	3812100	0.0172626	41132000	0.140013	0.227184
P17931	LGALS3	Galectin-3	30336000	0.061283	81393000	0.275211	20158000	0.0983726	65059000	0.140084	42334000	0.191704	47315000	0.161059	0.154619
